# Supplementary material for: A Rfa1-MN–based system reveals new factors involved in the rescue of broken replication forks
Source: PLoS Genet. 2025 Apr 1;21(4):e1011405. doi: 10.1371/journal.pgen.1011405 (PMC11984746; doi:10.1371/journal.pgen.1011405)
Supplement: S1 Table — Genes analyzed in the customized library of null mutants are shown. (XLSX) [file pgen.1011405.s006.xlsx]

## Sheet: Sheet1
YDR448W	ADA2
YKL114C	APN1
YHR129C	ARP1
YNL059C	ARP5
YOR141C	ARP8
YJL115W	ASF1
YGL180W	ATG1
YOL082W	ATG19
YJL095W	BCK1
YLR399C	BDF1
YBR200W	BEM1
YCL029C	BIK1
YER016W	BIM1
YDL074C	BRE1
YOR026W	BUB3
YML102W	CAC2
YPL178W	CBC2
YAL021C	CCR4
YGL190C	CDC55
YGL003C	CDH1
YER164W	CHD1
YBR274W	CHK1
YPL008W	CHL1
YDR254W	CHL4
YJL049W	CHM7
YER030W	CHZ1
YMR198W	CIK1
YGL019W	CKB1
YPR119W	CLB2
YDL155W	CLB3
YLR210W	CLB4
YPR120C	CLB5
YGR109C	CLB6
YGR167W	CLC1
YMR199W	CLN1
YPL256C	CLN2
YAL040C	CLN3
YDL156W	CMR1
YLR429W	CRN1
YHR146W	CRP1
YOL063C	CRT10
YCR086W	CSM1
YIL132C	CSM2
YMR048W	CSM3
YPL200W	CSM4
YMR078C	CTF18
YPL018W	CTF19
YPR135W	CTF4
YHR191C	CTF8
YML113W	DAT1
YCL016C	DCC1
YPL194W	DDC1
YER143W	DDI1
YOL052C-A	DDR2
YMR173W	DDR48
YKL054C	DEF1
YDL160C	DHH1
YOR080W	DIA2
YLR437C	DIF1
YDR263C	DIN7
YER179W	DMC1
YOR005C	DNL4
YKL213C	DOA1
YDR069C	DOA4
YGL240W	DOC1
YDR440W	DOT1
YBR278W	DPB3
YDR121W	DPB4
YDL101C	DUN1
YMR299C	DYN3
YDR359C	EAF1
YER176W	ECM32
YOR144C	ELG1
YMR219W	ESC1
YDR363W	ESC2
YOL017W	ESC8
YLR318W	EST2
YOR033C	EXO1
YDR110W	FOB1
YNL135C	FPR1
YAL035W	FUN12
YAL019W	FUN30
YGR252W	GCN5
YEL003W	GIM4
YML094W	GIM5
YJR090C	GRR1
YPL001W	HAT1
YKL017C	HCS1
YDR458C	HEH2
YKR017C	HEL1
YDR266C	HEL2
YMR293C	HER2
YPL254W	HFI1
YBR009C	HHF1
YPL127C	HHO1
YBR010W	HHT1
YNL031C	HHT2
YBL008W	HIR1
YOR038C	HIR2
YDR174W	HMO1
YMR032W	HOF1
YLR113W	HOG1
YGL033W	HOP2
YGL194C	HOS2
YDR138W	HPR1
YOL068C	HST1
YPL015C	HST2
YOR025W	HST3
YDR191W	HST4
YDR225W	HTA1
YBL003C	HTA2
YBL002W	HTB2
YCR020W-B	HTL1
YOL012C	HTZ1
YGL168W	HUR1
YFL013C	IES1
YNL215W	IES2
YEL044W	IES6
YBR107C	IML3
YJL037W	IRC18
YLR247C	IRC20
YMR073C	IRC21
YDR332W	IRC3
YFR038W	IRC5
YBR245C	ISW1
YOR304W	ISW2
YDL115C	IWR1
YKL032C	IXR1
YMR294W	JNM1
YGL241W	KAP114
YGL016W	KAP122
YPL269W	KAR9
YOR233W	KIN4
YPL055C	LGE1
YGL090W	LIF1
YOR196C	LIP5
YJL038C	LOH1
YHR081W	LRP1
YDR439W	LRS4
YJL124C	LSM1
YDR378C	LSM6
YGL086W	MAD1
YJL030W	MAD2
YER142C	MAG1
YPR046W	MCM16
YJR135C	MCM22
YOL076W	MDM20
YLR368W	MDM30
YLR288C	MEC3
YPR070W	MED1
YJR144W	MGM101
YNL218W	MGS1
YDL200C	MGT1
YOL086W-A	MHF1
YDL160C-A	MHF2
YMR036C	MIH1
YMR167W	MLH1
YKR095W	MLP1
YPR164W	MMS1
YGL087C	MMS2
YLR320W	MMS22
YBR098W	MMS4
YIR002C	MPH1
YCL061C	MRC1
YMR224C	MRE11
YKL009W	MRT4
YOL090W	MSH2
YCR092C	MSH3
YFL003C	MSH4
YDL154W	MSH5
YDR097C	MSH6
YBR195C	MSI1
YDR335W	MSN5
YDR386W	MUS81
YMR080C	NAM7
YKR048C	NAP1
YPR131C	NAT3
YOL104C	NDJ1
YLR265C	NEJ1
YOR156C	NFI1
YDR176W	NGG1
YDL002C	NHP10
YPR052C	NHP6A
YPL174C	NIP100
YMR091C	NPL6
YOR209C	NPT1
YAL015C	NTG1
YKL057C	NUP120
YKR082W	NUP133
YLR335W	NUP2
YAR002W	NUP60
YDL116W	NUP84
YDL089W	NUR1
YOR269W	PAC1
YBR279W	PAF1
YOL115W	PAP2
YBR186W	PCH2
YJL179W	PFD1
YNL097C	PHO23
YPL031C	PHO85
YML061C	PIF1
YBL051C	PIN4
YGL167C	PMR1
YNL082W	PMS1
YJR043C	POL32
YCR014C	POL4
YNR052C	POP2
YDL134C	PPH21
YDL188C	PPH22
YDR075W	PPH3
YGR135W	PRE9
YMR137C	PSO2
YLR376C	PSY3
YDL006W	PTC1
YPL022W	RAD1
YML095C	RAD10
YMR201C	RAD14
YBR114W	RAD16
YOR368W	RAD17
YCR066W	RAD18
YGR258C	RAD2
YEL037C	RAD23
YER173W	RAD24
YJR035W	RAD26
YKL113C	RAD27
YDR030C	RAD28
YDR419W	RAD30
YML011C	RAD33
YDR314C	RAD34
YER162C	RAD4
YLR032W	RAD5
YNL250W	RAD50
YER095W	RAD51
YML032C	RAD52
YGL163C	RAD54
YDR076W	RAD55
YDR004W	RAD57
YDL059C	RAD59
YGL058W	RAD6
YDR014W	RAD61
YJR052W	RAD7
YDR217C	RAD9
YLR248W	RCK2
YBR073W	RDH54
YDR195W	REF2
YOR346W	REV1
YIL139C	REV7
YBR275C	RIF1
YLR453C	RIF2
YPR018W	RLF2
YEL072W	RMD6
YPL024W	RMI1
YMR234W	RNH1
YNL072W	RNH201
YIL066C	RNR3
YGR180C	RNR4
YNL330C	RPD3
YHR200W	RPN10
YIL153W	RRD1
YPL152W	RRD2
YHR031C	RRM3
YBL025W	RRN10
YGR056W	RSC1
YLR357W	RSC2
YGL244W	RTF1
YOR014W	RTS1
YJL047C	RTT101
YGR275W	RTT102
YER104W	RTT105
YNL206C	RTT106
YHR154W	RTT107
YLL002W	RTT109
YCR009C	RVS161
YDR388W	RVS167
YDR159W	SAC3
YDR129C	SAC6
YGL175C	SAE2
YDR143C	SAN1
YMR263W	SAP30
YAL027W	SAW1
YHR205W	SCH9
YIL084C	SDS3
YBR171W	SEC66
YJL168C	SET2
YKR029C	SET3
YJL105W	SET4
YHR207C	SET5
YGL066W	SGF73
YMR190C	SGS1
YBL058W	SHP1
YHL006C	SHU1
YLR079W	SIC1
YOL004W	SIN3
YDL042C	SIR2
YLR442C	SIR3
YDR227W	SIR4
YDL047W	SIT4
YDR409W	SIZ1
YBR228W	SLX1
YLR135W	SLX4
YDL013W	SLX5
YER116C	SLX8
YML058W	SML1
YOR290C	SNF2
YBR289W	SNF5
YHL025W	SNF6
YJR104C	SOD1
YER161C	SPT2
YOL148C	SPT20
YDR392W	SPT3
YGR063C	SPT4
YML034W	SRC1
YJL092W	SRS2
YHL007C	STE20
YBR111W-A	SUS1
YBR231C	SWC5
YJL187C	SWE1
YER111C	SWI4
YDR334W	SWR1
YBR223C	TDP1
YBL088C	TEL1
YER063W	THO1
YHR167W	THP2
YNL273W	TOF1
YOL006C	TOP1
YLR234W	TOP3
YAL016W	TPD3
YMR156C	TPP1
YNL299W	TRF5
YML028W	TSA1
YML124C	TUB3
YDR092W	UBC13
YBR082C	UBC4
YMR022W	UBC7
YJL197W	UBP12
YOR124C	UBP2
YFR010W	UBP6
YGR184C	UBR1
YOR191W	ULS1
YPL139C	UME1
YDR207C	UME6
YML021C	UNG1
YLR417W	VPS36
YDR485C	VPS72
YNL246W	VPS75
YHR134W	WSS1
YOR230W	WTM1
YGL173C	XRN1
YDR369C	XRS2
YNL064C	YDJ1
YER041W	YEN1
YLR200W	YKE2
YMR284W	YKU70
YMR106C	YKU80
YKL126W	YPK1
YMR104C	YPK2
YNL339C	YRF1-6
YGR270W	YTA7
