# Supplementary material for: A Rfa1-MN–based system reveals new factors involved in the rescue of broken replication forks
Source: PLoS Genet. 2025 Apr 1;21(4):e1011405. doi: 10.1371/journal.pgen.1011405 (PMC11984746; doi:10.1371/journal.pgen.1011405)
Supplement: S2 Table — The name of the positive hits, their PCR validation and the effect of the null mutant on RFA1-MN viability are indicated. (XLSX) [file pgen.1011405.s007.xlsx]

## Sheet: Sheet2
Gene	SGA screen	PCR validation	Manual disruption	Effect on RFA-MN viability
ARP8	slow growth in Ca2+	ok		YES
BRE1	slow growth in Ca2+	ok		YES
CHD1	slow growth in Ca2+	ok		YES
CSM2	slow growth in Ca2+	ok		YES
CSM3	slow growth in Ca2+	ok		YES
CTF4	slow growth in Ca2+	ok		YES
CTF8	slow growth in Ca2+	ok		YES
DCC1	slow growth in Ca2+	ok		YES
DDC1	slow growth in Ca2+	ok		YES
DIA2	slow growth	ok		YES
DUN1	slow growth in Ca2+	ok		YES
HST3	slow growth in Ca2+	ok		YES
LRP1	slow growth	ok		YES
MEC3	slow growth in Ca2+	ok		YES
MMS1	slow growth in Ca2+	ok		YES
MMS22	slow growth	ok		YES
MRC1	slow growth in Ca2+	ok		YES
MRE11	lethal	ok		YES
NPT1	slow growth in Ca2+	ok		YES
PMR1	lethal	ok		YES
POL32	slow growth in Ca2+	ok		YES
PSY3	slow growth in Ca2+	ok		YES
RAD17	slow growth in Ca2+	ok		YES
RAD24	slow growth in Ca2+	ok		YES
RAD27	slow growth	ok		YES
RAD50	lethal	ok		YES
RAD51	lethal	ok		YES
RAD52	lethal	ok		YES
RAD54	lethal	ok		YES
RAD55	lethal	ok		YES
RAD59	slow growth in Ca2+	ok		YES
RAD9	slow growth in Ca2+	ok		YES
RTT105	lethal	ok		YES
RTT107	slow growth in Ca2+	ok		YES
RTT109	slow growth in Ca2+	ok		YES
SAE2	slow growth in Ca2+	ok		YES
SCH9	slow growth in Ca2+	ok		YES
SIC1	slow growth in Ca2+	ok		YES
TOF1	slow growth	ok		YES
WPL1	slow growth in Ca2+	ok		YES
XRN1	slow growth	ok		YES
XRS2	lethal	ok		YES
YDJ1	slow growth	ok		YES
TOP3	lethal	?	ok (W303 background)	YES
GCN5	slow growth in Ca2+	?	ok	NO
ARP5	slow growth in Ca2+	ok		NO
CDH1	slow growth in Ca2+	ok		NO
DAT1	slow growth in Ca2+	ok		NO
MDM20	slow growth	ok		NO
NUP120	slow growth	ok		NO
RVS161	slow growth in Ca2+	ok		NO
SIR2	slow growth in Ca2+	ok		NO
SIR3	slow growth in Ca2+	ok		NO
CHM7	slow growth in Ca2+	?		nd
NUP60	lethal	?		nd
HUR1	lethal	ok		nd
CLN1	slow growth in Ca2+	wt		nd
DOC1	slow growth in Ca2+	wt		nd
FUN30	slow growth	wt		nd
HST2	slow growth in Ca2+	wt		nd
NTG1	slow growth	wt		nd
STE20	slow growth in Ca2+	wt		nd
