# Supplementary material for: A Rfa1-MN–based system reveals new factors involved in the rescue of broken replication forks
Source: PLoS Genet. 2025 Apr 1;21(4):e1011405. doi: 10.1371/journal.pgen.1011405 (PMC11984746; doi:10.1371/journal.pgen.1011405)
Supplement: S4 Table — Raw values to build budding index and doubling time plots are shown. (XLSX) [file pgen.1011405.s009.xlsx]

## Sheet: budding index
		WT			X	SD	WT + Ca			X	SD	RPA			X	SD
					WT					WT + Ca					RPA
	t0	1	0	6	2.3	3.21	2	2	3	2.29	0.58	3	2	4	2.88	1
		12	13	14	13	1	2	5	9	4.48	3.51	24	17	15	18.29	4.73
		45	49	53	49	4	12	16	16	14.54	2.31	46	48	51	48.29	2.52
		69	64	76	72.3	6.03	49	48	45	47.3	2.08	73	63	73	69.5	5.77
	1h	79	79	84	80.63	2.89	57	64	65	61.9	4.36	75	77	83	78.26	4.16
		86	81	89	85.27	4.04	78	74	83	78.25	4.51	88	88	87	87.67	0.58
		92	88	91	90.32	2.08	86	78	89	84.2	5.69	98	96	89	94.25	4.73
		96	94	91	93.64	2.52	92	84	88	87.94	4	80	84	91	84.88	5.57
	2h	80	91	94	88.12	7.37	78	92	90	86.44	7.57	77	86	89	83.84	6.24
		budded cells (out of 100)

## Sheet: doubling time
			OD600
	Kin1		0h	2h	4h	6h	8h
		Wt	0.03	0.05	0.077	0.156	0.26
		RPA	0.023	0.09	0.14	0.17	0.206
	Kin2		0h	2h	4h	6h	8h
		Wt	0.1	0.19	0.43	0.76	1.1
		RPA	0.07	0.14	0.32	0.62	0.98
